# Supplementary material for: Species of the genus Lamachus Förster (Hymenoptera, Ichneumonidae) parasitizing diprionid sawflies (Hymenoptera, Diprionidae) with descriptions of two new species and a key to Chinese species
Source: Zookeys. 2012 Dec 10;(249):37–49. doi: 10.3897/zookeys.249.4069 (PMC3536013; doi:10.3897/zookeys.249.4069)
Supplement: XML Treatment for Lamachus [file zookeys.249.4069-treatment1.xml]

<!DOCTYPE tp:taxon-treatment
  PUBLIC "-//TaxonX//DTD Taxonomic Treatment Publishing DTD v0 20100105//EN" "tax-treatment-NSO.dtd">
<tp:taxon-treatment xmlns:tp="http://www.plazi.org/taxpub"><tp:treatment-meta><mixed-citation publication-type="journal"><person-group><name><surname>Li</surname><given-names>Tao</given-names></name><name><surname>Sheng</surname><given-names>Mao-Ling</given-names></name><name><surname>Sun</surname><given-names>Shu-Ping</given-names></name></person-group><article-title>Species of the genus 
                    <italic>Lamachus</italic> Förster (Hymenoptera, Ichneumonidae) parasitizing diprionid sawflies (Hymenoptera, Diprionidae) with descriptions of two new species and a key to Chinese species
                </article-title><source>Zookeys</source><day>10</day><month>12</month><year>2012</year><volume>2012</volume><issue>249</issue><fpage>37</fpage><lpage>49</lpage><pub-id pub-id-type="doi">10.3897/zookeys.249.4069</pub-id></mixed-citation></tp:treatment-meta><tp:nomenclature><label>Genus</label><tp:taxon-name>
                            <tp:taxon-name-part taxon-name-part-type="genus">Lamachus</tp:taxon-name-part>
                        <object-id xmlns:xlink="http://www.w3.org/1999/xlink" xlink:type="simple">http://species-id.net/wiki/Lamachus</object-id>
								</tp:taxon-name><tp:taxon-authority>Förster, 1869</tp:taxon-authority><tp:nomenclature-citation-list><tp:nomenclature-citation><tp:taxon-name>Lamachus</tp:taxon-name><comment> Förster, 1869. Verhandlungen des Naturhistorischen Vereins der Preussischen Rheinlande und Westfalens, 25(1868): 206. Type species: <italic><tp:taxon-name>Tryphon lophyrum</tp:taxon-name></italic> Hartig.</comment></tp:nomenclature-citation></tp:nomenclature-citation-list></tp:nomenclature><tp:treatment-sec sec-type="Diagnosis"><title>Diagnosis.</title><p>Clypeus small, almost flat or weakly convex. Upper tooth of mandible slightly longer than or equal to lower tooth. Notaulus absent, or short and weak. Propodeal carinae weak or absent. Areolet present. Fore wing with vein 1cu-a distal of 1/M by about 0.25 times length of 1cu-a. Hind wing vein 1-cu longer than cu-a. Glymma present. Median dorsal carina of first tergum weak; dorsolateral carina complete. Setae of female genital plate slanted backward.</p></tp:treatment-sec><tp:treatment-sec sec-type="Key to species of Lamachus known in China"><title>Key to species of <italic><tp:taxon-name>Lamachus</tp:taxon-name></italic> known in China
                        </title><table-wrap content-type="key" position="anchor" orientation="portrait"><table><tbody><tr><td rowspan="1" colspan="1">1</td><td rowspan="1" colspan="1">Median longitudinal carina of propodeum distinct. Median dorsal carina of first tergum distinct. Upper tooth of mandible as long as lower tooth</td><td rowspan="1" colspan="1"><italic><tp:taxon-name>Lamachus gilpiniae</tp:taxon-name></italic> Uchida
                                        </td></tr><tr><td rowspan="1" colspan="1">–</td><td rowspan="1" colspan="1">Median longitudinal carina of propodeum absent (<xref ref-type="fig" rid="F1">Figs 4</xref>, 11). Median dorsal carina of first tergum incomplete or absent. Upper tooth of mandible slightly longer than lower tooth
                                        </td><td rowspan="1" colspan="1">2</td></tr><tr><td rowspan="1" colspan="1">2</td><td rowspan="1" colspan="1">Third to fifth terga red (<xref ref-type="fig" rid="F2">Fig. 7</xref>). First tergum 2.5 times as long as apical width. Second tergum 0.8 times as long as apical width (<xref ref-type="fig" rid="F3">Fig. 12</xref>). Antenna with 46–48 flagellomeres
                                        </td><td rowspan="1" colspan="1"><italic><tp:taxon-name>Lamachus rufiabdominalis</tp:taxon-name></italic> Li, Sheng &amp; Sun, sp. n.
                                        </td></tr><tr><td rowspan="1" colspan="1">–</td><td rowspan="1" colspan="1">All terga black. First tergum 1.4 or 2.1 times as long as apical width. Second tergum 0.6 or 1.1 times as long as apical width. Antenna with 38(39) to 40 flagellomeres</td><td rowspan="1" colspan="1">3</td></tr><tr><td rowspan="1" colspan="1">3</td><td rowspan="1" colspan="1">First tergum 2.1 times as long as apical width, median dorsal carina absent. Second tergum 1.1 times as long as apical width. Scutellum and postscutellum black. Basal 0.7 of hind tibia white</td><td rowspan="1" colspan="1"><italic><tp:taxon-name>Lamachus sheni</tp:taxon-name></italic> Sheng &amp; Sun
                                        </td></tr><tr><td rowspan="1" colspan="1">–</td><td rowspan="1" colspan="1">First tergum 1.4 times as long as apical width, basal portion of median dorsal carina present. Second tergum 0.6 times as long as apical width (<xref ref-type="fig" rid="F1">Fig. 6</xref>). Lateral and apical portions of scutellum and entire postscutellum yellow. Hind tibia black
                                        </td><td rowspan="1" colspan="1"><italic><tp:taxon-name>Lamachus nigrus</tp:taxon-name></italic> Li, Sheng &amp; Sun, sp. n.
                                        </td></tr></tbody></table></table-wrap></tp:treatment-sec><tp:treatment-sec><!--Section generated to contain objects referenced in tp:taxon-treatment.--><fig id="F1" position="float" orientation="portrait"><label>Figures 1–6.</label><caption><p><italic><tp:taxon-name>Lamachus nigrus</tp:taxon-name></italic> Li, Sheng &amp; Sun, sp. n. Holotype. Female <bold>1</bold> Body, lateral view <bold>2</bold> Head, anterior view <bold>3</bold> Head, dorsal view <bold>4</bold> Propodeum <bold>5</bold> Mesopleuron <bold>6</bold> Terga 2 to 3, dorsal view.</p></caption><graphic xmlns:xlink="http://www.w3.org/1999/xlink" xlink:href="ZooKeys-249-037-g001.jpg" position="float" orientation="portrait" xlink:type="simple"/></fig><fig id="F2" position="float" orientation="portrait"><label>Figures 7–12.</label><caption><p><italic><tp:taxon-name>Lamachus rufiabdominalis</tp:taxon-name></italic> Li, Sheng &amp; Sun, sp. n. Holotype. Female <bold>7</bold> Body, lateral view <bold>8</bold> Head, anterior view <bold>9</bold> Head, dorsal view <bold>10</bold> Mesopleuron <bold>11</bold> Propodeum <bold>12</bold> Terga 2 to 3, dorsal view.</p></caption><graphic xmlns:xlink="http://www.w3.org/1999/xlink" xlink:href="ZooKeys-249-037-g002.jpg" position="float" orientation="portrait" xlink:type="simple"/></fig><fig id="F3" position="float" orientation="portrait"><label>Figures 13–15.</label><caption><p><italic><tp:taxon-name>Lamachus rufiabdominalis</tp:taxon-name></italic> Li, Sheng &amp; Sun, sp. n. <bold>13</bold> Larva 1<bold>4,15</bold> Pupa.</p></caption><graphic xmlns:xlink="http://www.w3.org/1999/xlink" xlink:href="ZooKeys-249-037-g003.jpg" position="float" orientation="portrait" xlink:type="simple"/></fig></tp:treatment-sec></tp:taxon-treatment>
