# Supplementary material for: Species of the genus Lamachus Förster (Hymenoptera, Ichneumonidae) parasitizing diprionid sawflies (Hymenoptera, Diprionidae) with descriptions of two new species and a key to Chinese species
Source: Zookeys. 2012 Dec 10;(249):37–49. doi: 10.3897/zookeys.249.4069 (PMC3536013; doi:10.3897/zookeys.249.4069)
Supplement: XML Treatment for Lamachus gilpiniae [file zookeys.249.4069-treatment4.xml]

<!DOCTYPE tp:taxon-treatment
  PUBLIC "-//TaxonX//DTD Taxonomic Treatment Publishing DTD v0 20100105//EN" "tax-treatment-NSO.dtd">
<tp:taxon-treatment xmlns:tp="http://www.plazi.org/taxpub"><tp:treatment-meta><mixed-citation publication-type="journal"><person-group><name><surname>Li</surname><given-names>Tao</given-names></name><name><surname>Sheng</surname><given-names>Mao-Ling</given-names></name><name><surname>Sun</surname><given-names>Shu-Ping</given-names></name></person-group><article-title>Species of the genus 
                    <italic>Lamachus</italic> Förster (Hymenoptera, Ichneumonidae) parasitizing diprionid sawflies (Hymenoptera, Diprionidae) with descriptions of two new species and a key to Chinese species
                </article-title><source>Zookeys</source><day>10</day><month>12</month><year>2012</year><volume>2012</volume><issue>249</issue><fpage>37</fpage><lpage>49</lpage><pub-id pub-id-type="doi">10.3897/zookeys.249.4069</pub-id></mixed-citation></tp:treatment-meta><tp:nomenclature><tp:taxon-name>
                            <tp:taxon-name-part taxon-name-part-type="genus">Lamachus</tp:taxon-name-part>
                            <tp:taxon-name-part taxon-name-part-type="species">gilpiniae</tp:taxon-name-part>
                        <object-id xmlns:xlink="http://www.w3.org/1999/xlink" xlink:type="simple">http://species-id.net/wiki/Lamachus_gilpiniae</object-id>
								</tp:taxon-name><tp:taxon-authority>Uchida, 1955</tp:taxon-authority><xref ref-type="fig" rid="F4">Figure 16</xref><tp:nomenclature-citation-list><tp:nomenclature-citation><tp:taxon-name>Lamachus gilpiniae</tp:taxon-name><comment> Uchida, 1955. Insecta Matsumurana, 19: 3.</comment></tp:nomenclature-citation></tp:nomenclature-citation-list></tp:nomenclature><tp:treatment-sec sec-type="Specimens examined"><title>Specimens examined.</title><p>2 females, CHINA: Taiyuan, Shanxi Province, 22 September 2009. 2 females, CHINA: Taiyuan, Shanxi Province, 25 May to 1 June 2010, Mao-Ling Sheng; 1 male, CHINA: Taiyuan, Shanxi Province, 26 July 2010, Tao Li.</p></tp:treatment-sec><tp:treatment-sec sec-type="Host"><title>Host.</title><p><italic><tp:taxon-name>Diprion jingyuanensis</tp:taxon-name></italic> Xiao &amp; Zhang, <italic><tp:taxon-name>Gilpinia tohi</tp:taxon-name></italic> Takeuchi (<tp:taxon-name>Hymenoptera</tp:taxon-name>: <tp:taxon-name>Diprionidae</tp:taxon-name>) (<xref ref-type="bibr" rid="B13">Uchida 1955</xref>; <xref ref-type="bibr" rid="B5">Li et al. 2012</xref>).
                        </p></tp:treatment-sec><tp:treatment-sec sec-type="Host plant"><title>Host plant.</title><p><italic><tp:taxon-name>Pinus tabulaeformis</tp:taxon-name></italic> Carr. (<tp:taxon-name>Pinaceae</tp:taxon-name>).
                        </p><fig id="F4" position="float" orientation="portrait"><label>Figure 16.</label><caption><p><italic><tp:taxon-name>Lamachus gilpiniae</tp:taxon-name></italic> Uchida, 1955. Female. Body, lateral view.</p></caption><graphic xmlns:xlink="http://www.w3.org/1999/xlink" xlink:href="ZooKeys-249-037-g004.jpg" position="float" orientation="portrait" xlink:type="simple"/></fig></tp:treatment-sec><ref-list><ref id="B13"><mixed-citation xmlns:xlink="http://www.w3.org/1999/xlink" xlink:type="simple"><person-group><name name-style="western"><surname>Uchida</surname><given-names>T</given-names></name></person-group> (<year>1955</year>)<article-title> Neue oder wenig bekannte Schmarotzer der Nadelholz-Blattwespen nebst einem neuen sekundären Schmarotzer.</article-title><source>Insecta Matsumurana </source><volume>19</volume>(<issue>1/2</issue>): <fpage>1</fpage>-<lpage>8</lpage>.</mixed-citation></ref><ref id="B5"><mixed-citation xmlns:xlink="http://www.w3.org/1999/xlink" xlink:type="simple"><!--PageBreak--><person-group><name name-style="western"><surname>Li</surname><given-names>T</given-names></name><name name-style="western"><surname>Sheng</surname><given-names>ML</given-names></name><name name-style="western"><surname>Zou</surname><given-names>QC</given-names></name></person-group> (<year>2012</year>)<article-title> A new Chinese record species of Ichneumonidae (Hymenoptera) parasitizing <italic>Diprion jingyuanensis</italic>.</article-title><source>Acta Zootaxonomica Sinica </source><volume>37</volume> (<issue>2</issue>): <fpage>463</fpage>-<lpage>465</lpage>.</mixed-citation></ref></ref-list></tp:taxon-treatment>
