# Supplementary material for: Species of the genus Lamachus Förster (Hymenoptera, Ichneumonidae) parasitizing diprionid sawflies (Hymenoptera, Diprionidae) with descriptions of two new species and a key to Chinese species
Source: Zookeys. 2012 Dec 10;(249):37–49. doi: 10.3897/zookeys.249.4069 (PMC3536013; doi:10.3897/zookeys.249.4069)
Supplement: XML Treatment for Lamachus sheni [file zookeys.249.4069-treatment5.xml]

<!DOCTYPE tp:taxon-treatment
  PUBLIC "-//TaxonX//DTD Taxonomic Treatment Publishing DTD v0 20100105//EN" "tax-treatment-NSO.dtd">
<tp:taxon-treatment xmlns:tp="http://www.plazi.org/taxpub"><tp:treatment-meta><mixed-citation publication-type="journal"><person-group><name><surname>Li</surname><given-names>Tao</given-names></name><name><surname>Sheng</surname><given-names>Mao-Ling</given-names></name><name><surname>Sun</surname><given-names>Shu-Ping</given-names></name></person-group><article-title>Species of the genus 
                    <italic>Lamachus</italic> Förster (Hymenoptera, Ichneumonidae) parasitizing diprionid sawflies (Hymenoptera, Diprionidae) with descriptions of two new species and a key to Chinese species
                </article-title><source>Zookeys</source><day>10</day><month>12</month><year>2012</year><volume>2012</volume><issue>249</issue><fpage>37</fpage><lpage>49</lpage><pub-id pub-id-type="doi">10.3897/zookeys.249.4069</pub-id></mixed-citation></tp:treatment-meta><tp:nomenclature><tp:taxon-name>
                            <tp:taxon-name-part taxon-name-part-type="genus">Lamachus</tp:taxon-name-part>
                            <tp:taxon-name-part taxon-name-part-type="species">sheni</tp:taxon-name-part>
                        <object-id xmlns:xlink="http://www.w3.org/1999/xlink" xlink:type="simple">http://species-id.net/wiki/Lamachus_sheni</object-id>
								</tp:taxon-name><tp:taxon-authority>Sheng &amp; Sun, 2007</tp:taxon-authority><xref ref-type="fig" rid="F5">Figure 17</xref><tp:nomenclature-citation-list><tp:nomenclature-citation><tp:taxon-name>Lamachus sheni</tp:taxon-name><comment> Sheng &amp; Sun, 2007. Acta Zootaxonomica Sinica, 32(4):959.</comment></tp:nomenclature-citation></tp:nomenclature-citation-list></tp:nomenclature><tp:treatment-sec sec-type="Specimens examined"><title>Specimens examined. </title><p>2 females, CHINA: Neixiang National Natural Reserve, Henan Province, 10 May 2006, Xiao-Cheng Shen.</p></tp:treatment-sec><tp:treatment-sec sec-type="Host"><title>Host.</title><p>Unknown.<!--PageBreak--></p><fig id="F5" position="float" orientation="portrait"><label>Figure 17.</label><caption><p><italic><tp:taxon-name>Lamachus sheni</tp:taxon-name></italic> Sheng &amp; Sun, 2007. Holotype. Female. Body, lateral view.</p></caption><graphic xmlns:xlink="http://www.w3.org/1999/xlink" xlink:href="ZooKeys-249-037-g005.jpg" position="float" orientation="portrait" xlink:type="simple"/></fig></tp:treatment-sec></tp:taxon-treatment>
